# Supplementary material for: Phenotypic and Genomic Characterization of Bacterial Strain TAM1, a Potential Biocontrol Agent Against Tetranychus urticae
Source: Microorganisms. 2026 May 25;14(6):1192. doi: 10.3390/microorganisms14061192 (PMC13304010; doi:10.3390/microorganisms14061192)
Supplement: Supplementary file 1 [file microorganisms-14-01192-s001.zip]

Archive with 1 entries (1 files):
- microorganisms-4230832-supplementary-0522.xlsx
