# Supplementary material for: Phenotypic and Genomic Characterization of Bacterial Strain TAM1, a Potential Biocontrol Agent Against Tetranychus urticae
Source: Microorganisms. 2026 May 25;14(6):1192. doi: 10.3390/microorganisms14061192 (PMC13304010; doi:10.3390/microorganisms14061192)
Supplement: Supplementary file 1 [file microorganisms-14-01192-s001.zip › microorganisms-4230832-supplementary-0522.xlsx]

## Sheet: Supplementary Table S1
Table S1. Repertoire of peptidases and protease inhibitors, including signal peptide prediction, in Kosakonia sacchari TAM1.
Distribution of peptidase catalytic types identified by searching the predicted proteome against the MEROPS database					Secretome prediction using SignalP-6.0
Gene_ID	Family	MEROPS_ID	E_value	Definition	Prediction	OTHER	SP (Sec/SPI)	LIPO (Sec/SPII)	TAT (Tat/SPI)	TATLIPO (Tat/SPII)	PILIN (Sec/SPIII)	CS Position
XGA86760.1	S33	MER0003537	1.01e-55	Tricorn interacting factor F1 (Thermoplasma acidophilum) [S33.005]	OTHER	1	0	0	0	0	0	N/A
XGA86811.1	S78	MER0001396	1.78e-132	Prohead peptidase (bacteriophage HK97) [S78.001]	OTHER	1	0	0	0	0	0	N/A
XGA86872.1	I87	MER0192051	1.71e-11	HflK (Escherichia coli) [I87.002]	OTHER	1	0	0	0	0	0	N/A
XGA86937.1	S16	MER0000485	5.68e-173	LonA peptidase (Escherichia coli) [S16.001]	OTHER	1	0	0	0	0	0	N/A
XGA86939.1	S14	MER0000474	8.03e-155	Peptidase Clp (type 1) (Escherichia coli) [S14.001]	OTHER	1	0	0	0	0	0	N/A
XGA86952.1	C56	MER0010992	1.51e-11	DJ1 putative peptidase (Rattus norvegicus) [C56.002]	OTHER	1	0	0	0	0	0	N/A
XGA87010.1	S12	MER0004154	0	AmpH protein (Escherichia type) (Escherichia coli) [S12.012]	SP	0.000176	0.999256	0.000152	0.000168	0.000131	0.000137	CS pos: 21-22. Pr: 0.9806
XGA87039.1	M20	MER0001283	0	XaaHis dipeptidase (Escherichia coli) [M20.007]	OTHER	1	0	0	0	0	0	N/A
XGA87041.1	C82	MER0152590	3.74e-77	YafK protein (Escherichia coli) [C82.A01]	SP	0.000149	0.832715	0.166821	0.000119	0.000104	0.000101	CS pos: 19-20. Pr: 0.8129
XGA87046.1	T03	MER0094876	2.48e-77	Oxamate amidohydrolase proenzyme (Klebsiella pneumoniae) [T03.025]	OTHER	1	0	0	0	0	0	N/A
XGA87053.1	M20	MER0026469	1.21e-62	Allantoate amidohydrolase (Escherichia coli) [M20.976]	OTHER	0.999998	0	0	0	0	0	N/A
XGA87056.1	T03	MER0094876	0	Oxamate amidohydrolase proenzyme (Klebsiella pneumoniae) [T03.025]	OTHER	0.998958	0.001037	1e-06	0	1e-06	0	N/A
XGA87067.1	C26	MER0065554	0	CTP synthetase (Escherichia coli) [C26.964]	OTHER	1	0	0	0	0	0	N/A
XGA87123.1	M50	MER0004480	8.79e-121	RseP peptidase (Escherichia coli) [M50.004]	OTHER	1	3e-06	0	0	0	0	N/A
XGA87131.1	M24	MER0001243	1.78e-176	Methionyl aminopeptidase 1 (Escherichia-type) (Escherichia coli) [M24.001]	OTHER	1	0	0	0	0	0	N/A
XGA87136.1	S01	MER0000266	1.83e-102	DegP peptidase (Escherichia coli) [S01.273]	SP	0.000213	0.999061	0.000195	0.000198	0.000163	0.000165	CS pos: 26-27. Pr: 0.9749
XGA87238.1	C26	MER0115185	1.61e-98	CarA protein (Escherichia coli) [C26.954]	OTHER	1	0	0	0	0	0	N/A
XGA87242.1	A08	MER0001313	2.67e-110	Signal peptidase II (Escherichia coli) [A08.001]	OTHER	0.999992	1e-06	0	0	0	0	N/A
XGA87274.1	S16	MER0014135	0	DNA repair protein RadA (Escherichia coli) (Escherichia coli) [S16.A04]	OTHER	1	0	0	0	0	0	N/A
XGA87313.1	M20	MER0002655	4.91e-43	YxeP putative peptidase (Bacillus subtilis) [M20.015]	OTHER	1	0	0	0	0	0	N/A
XGA87328.1	S14	MER0000474	1.06e-44	Peptidase Clp (type 1) (Escherichia coli) [S14.001]	OTHER	1	0	0	0	0	0	N/A
XGA87331.1	C40	MER0004054	1.47e-44	YdhO protein (Escherichia coli) (Escherichia coli) [C40.013]	OTHER	0.998627	0.001372	1e-06	1e-06	1e-06	1e-06	N/A
XGA87363.1	S09	MER0039263	7.35e-30	Vegetative specific protein h5 (Dictyostelium discoideum) (Dictyostelium discoideum) [S09.A97]	SP	0.000171	0.999273	0.000149	0.000157	0.000128	0.000129	CS pos: 21-22. Pr: 0.9798
XGA87402.1	M17	MER0001236	0	PepA aminopeptidase (Escherichia coli) [M17.003]	OTHER	1	0	0	0	0	0	N/A
XGA87440.1	M103	MER0016222	0	Microcinprocessing peptidase 1 homologue (Escherichia coli) [M103.950]	OTHER	1	0	0	0	0	0	N/A
XGA87475.1	S09	MER0034550	5.46e-116	YjfP protein (Escherichi coli) (Escherichia coli) [S09.A46]	OTHER	1	0	0	0	0	0	N/A
XGA87491.1	I87	MER0191412	0	HflC (Escherichia coli) [I87.001]	OTHER	1	0	0	0	0	0	N/A
XGA87492.1	I87	MER0192051	0	HflK (Escherichia coli) [I87.002]	OTHER	1	0	0	0	0	0	N/A
XGA87630.1	S24	MER0000569	6.87e-77	Repressor LexA (Escherichia coli) [S24.001]	OTHER	1	0	0	0	0	0	N/A
XGA87708.1	M20	MER0001273	9.35e-113	Acetylornithine deacetylase ArgE (Escherichia coli) [M20.974]	OTHER	1	0	0	0	0	0	N/A
XGA87722.1	T01	MER0001627	5.93e-126	HslV component of HslUV peptidase (Escherichia coli) [T01.006]	OTHER	1	0	0	0	0	0	N/A
XGA87745.1	M15	MER0030246	4.51e-24	LalanylDglutamate peptidase (bacteriophage T5) () [M15.022]	OTHER	0.999991	0	0	0	0	0	N/A
XGA87795.1	S09	MER0034548	5.47e-36	Aes protein (acetyl esterase) (Escherichia coli) [S09.A47]	OTHER	1	0	0	0	0	0	N/A
XGA87817.1	M24	MER0001250	0	Xaa-Pro dipeptidase (bacteria type) (Escherichia coli) [M24.003]	OTHER	0.999999	0	0	0	0	0	N/A
XGA87839.1	S33	MER0036081	5.55e-14	At3g55180 (Arabidopsis thaliana) [S33.A31]	OTHER	1	0	0	0	0	0	N/A
XGA87916.1	C44	MER0003327	2.46e-157	Glucosamine--fructose-6-phosphate aminotransferase (Escherichia coli) [C44.971]	OTHER	1	0	0	0	0	0	N/A
XGA87973.1	N06	MER0123660	4.31e-29	YscU protein (Yersinia pseudotuberculosis) [N06.001]	OTHER	1	0	0	0	0	0	N/A
XGA88046.1	M23	MER0005300	8.23e-49	YibP protein (Escherichia sp.) [M23.950]	SP	0.000601	0.998137	0.000484	0.00033	0.000235	0.000218	CS pos: 36-37. Pr: 0.9689
XGA88118.1	M16	MER0001233	9.23e-17	PqqL protein (Escherichia coli) [M16.A05]	SP	0.000183	0.999212	0.000155	0.000172	0.000133	0.000142	CS pos: 24-25. Pr: 0.9791
XGA88138.1	M03	MER0001161	0	Oligopeptidase A (Salmonella typhimurium) [M03.004]	OTHER	0.999994	0	0	0	0	0	N/A
XGA88210.1	T03	MER0001978	0	Gamma-glutamyltransferase 1 (bacterial type) (Escherichia coli) [T03.001]	LIPO	6.6e-05	0.499774	0.500071	4.3e-05	3.7e-05	3.5e-05	CS pos: 19-20. Pr: 0.4604
XGA88226.1	S54	MER0015468	1.63e-91	GlpG peptidase (Escherichia type) (Escherichia coli) [S54.016]	OTHER	0.999998	0	0	0	0	0	N/A
XGA88235.1	S33	MER0017142	1.98e-144	BioH protein (Escherichia coli) [S33.994]	OTHER	1	0	0	0	0	0	N/A
XGA88270.1	C26	MER0043394	3.03e-98	Aminodeoxychorismate synthase, subunit II (Escherichia coli) [C26.955]	OTHER	1	0	0	0	0	0	N/A
XGA88277.1	S33	MER0059846	0	YheT protein (Escherichia coli) [S33.A46]	OTHER	1	0	0	0	0	0	N/A
XGA88307.1	A24	MER0004658	1.83e-55	Type 4 prepilin peptidase 2 (Escherichia coli) [A24.003]	OTHER	0.999978	0	0	0	0	0	N/A
XGA88385.1	S01	MER0001373	1.31e-104	DegS peptidase (Escherichia coli) [S01.275]	OTHER	0.991804	0.008229	4e-06	4e-06	4e-06	3e-06	N/A
XGA88386.1	S01	MER0001372	9.91e-97	DegQ peptidase (Escherichia coli) [S01.274]	SP	0.000209	0.999137	0.000176	0.000192	0.000151	0.00015	CS pos: 27-28. Pr: 0.9792
XGA88394.1	C44	MER1054487	2.49e-92	Ferredoxin-dependent glutamate synthase 1 (chloroplast, mitochondria) (Arabidopsis thaliana) [C44.951]	OTHER	0.999999	0	0	0	0	0	N/A
XGA88397.1	S1	MER0160094	3.12e-18	ES1 protein homolog, mitochondrial (Homo sapiens) [C56.975]	OTHER	1	0	0	0	0	0	N/A
XGA88423.1	S13	MER0000472	0	DAlaDAla peptidase C (Escherichia coli) [S13.001]	SP	0.00022	0.999056	0.000196	0.000203	0.000167	0.000176	CS pos: 20-21. Pr: 0.9781
XGA88427.1	M41	MER0001620	0	FtsH peptidase (Escherichia coli) [M41.001]	OTHER	1	0	0	0	0	0	N/A
XGA88452.1	U32	MER0037246	8.42e-177	YhbV protein (Escherichia coli) [U32.A01]	OTHER	0.999982	0	0	0	0	0	N/A
XGA88453.1	U32	MER0003855	8.36e-24	Collagenase (Helicobacter-type) (Helicobacter pylori) [U32.002]	OTHER	0.99999	0	0	0	0	0	N/A
XGA88458.1	C56	MER0002601	5.08e-92	Protein deglycase 2 (Escherichia coli) [C56.976]	OTHER	1	0	0	0	0	0	N/A
XGA88472.1	C26	MER0038086	5.92e-14	Glutamine amidotransferase (Dictyostelium discoideum) [C26.962]	OTHER	0.999995	0	0	0	0	0	N/A
XGA88525.1	S73	MER0150756	1.71e-26	GpO peptidase (Enterobacteria phage P2) [S73.001]	OTHER	1	0	0	0	0	0	N/A
XGA88578.1	S09	MER0107796	1.06e-110	YqiA protein (Escherichia coli) [S09.A40]	OTHER	1	0	0	0	0	0	N/A
XGA88611.1	A31	MER0002089	2.29e-89	HybD peptidase (Escherichia coli) [A31.001]	OTHER	1	0	0	0	0	0	N/A
XGA88705.1	M48	MER0002639	1.5e-123	Low osmolarity induced peptidase (Escherichia coli) [M48.022]	LIPO	0	0	1	0	0	0	CS pos: 18-19. Pr: 0.9970
XGA88720.1	M24	MER0001244	7.79e-170	Aminopeptidase P (bacterial type) (Escherichia coli) [M24.004]	OTHER	1	0	0	0	0	0	N/A
XGA88742.1	M23	MER0015415	6.48e-25	DipM protein (Caulobacter crescentus) [M23.951]	LIPO	0	0	1	0	0	0	CS pos: 25-26. Pr: 0.9962
XGA88757.1	S33	MER0003280	4.5e-14	Haloalkane dehalogenase (Xanthobacter autotrophicus) [S33.990]	OTHER	1	0	0	0	0	0	N/A
XGA88818.1	M16	MER0001222	1.51e-127	Pitrilysin (Escherichia coli) [M16.001]	SP	0.000193	0.999157	0.000173	0.00018	0.000151	0.000154	CS pos: 23-24. Pr: 0.9751
XGA88831.1	M28	MER0001290	0	IAP aminopeptidase (Escherichia coli) [M28.005]	SP	0.000298	0.998781	0.000247	0.000267	0.000215	0.000206	CS pos: 24-25. Pr: 0.9728
XGA88868.1	C56	MER0031431	4.32e-08	YDR533C putative peptidase (Saccharomyces cerevisiae) [C56.004]	OTHER	1	0	0	0	0	0	N/A
XGA88889.1	S33	MER0017177	1.2e-10	Cytosolic epoxide hydrolase (Rattus norvegicus) [S33.973]	TAT	0	0	0	1	0	0	CS pos: 34-35. Pr: 0.9393
XGA88907.1	A31	MER0002085	4.57e-95	HycI peptidase (Escherichia coli) [A31.003]	OTHER	1	0	0	0	0	0	N/A
XGA89032.1	N06	MER0181656	2.03e-121	FlhB protein (Escherichia coli) (Escherichia coli) [N06.A01]	OTHER	0.999971	0	0	0	0	0	N/A
XGA89069.1	S73	MER0150756	1.48e-75	GpO peptidase (Enterobacteria phage P2) () [S73.001]	OTHER	1	0	0	0	0	0	N/A
XGA89170.1	S26	MER0000589	6.14e-164	Signal peptidase I (Escherichia coli) [S26.001]	OTHER	1	3e-06	0	0	0	0	N/A
XGA89182.1	C56	MER0042827	5.3e-26	Phosphoribosylformylglycinamidine synthase (Homo sapiens) [C56.972]	OTHER	1	0	0	0	0	0	N/A
XGA89205.1	M17	MER0002497	0	PepB aminopeptidase (Escherichia coli) [M17.004]	OTHER	1	0	0	0	0	0	N/A
XGA89212.1	I39	MER0034541	0	ECAM protein (Escherichia coli) [I39.008]	LIPO	0	0	0.999979	0	0	0	CS pos: 21-22. Pr: 0.9962
XGA89224.1	M04	MER0091601	0	Zpx peptidase (Cronobacter sakazakii) [M04.023]	OTHER	0.999995	0	0	0	0	0	N/A
XGA89227.1	C26	MER0045886	1.23e-59	GMP synthase (Saccharomyces cerevisiae) [C26.957]	OTHER	1	0	0	0	0	0	N/A
XGA89243.1	M48	MER0031491	2.17e-131	BepA (Escherichia coli) [M48.023]	SP	0.000184	0.999203	0.00016	0.000174	0.000138	0.000139	CS pos: 27-28. Pr: 0.9768
XGA89262.1	S09	MER0065576	7e-47	YpfH protein (Escherichi coli) (Escherichia coli) [S09.A43]	OTHER	1	0	0	0	0	0	N/A
XGA89264.1	M20	MER0001272	7.81e-118	DapE peptidase (Escherichia coli) [M20.010]	OTHER	1	0	0	0	0	0	N/A
XGA89351.1	M38	MER0033186	2.25e-59	Probable imidazolonepropionase (Homo sapiens) [M38.980]	OTHER	1	0	0	0	0	0	N/A
XGA89380.1	M74	MER0001298	6.44e-172	Murein endopeptidase (Escherichia coli) [M74.001]	SP	0.0002	0.999151	0.00016	0.000195	0.000152	0.000158	CS pos: 19-20. Pr: 0.9786
XGA89396.1	C44	MER0011806	1.11e-44	At4g34740 (Arabidopsis thaliana) (Arabidopsis thaliana) [C44.A03]	OTHER	1	0	0	0	0	0	N/A
XGA89442.1	S33	MER0034563	1.75e-112	YfbB protein (Escherichia coli) [S33.996]	OTHER	1	0	0	0	0	0	N/A
XGA89480.1	C39	MER0002031	1.06e-13	Colicin V processing peptidase (Escherichia coli) [C39.005]	OTHER	1	0	0	0	0	0	N/A
XGA89494.1	C40	MER0004035	3.22e-76	Spr peptidase (Escherichia coli) [C40.004]	LIPO	0	1e-06	1	0	0	0	CS pos: 26-27. Pr: 0.9977
XGA89513.1	S09	MER0061081	3.99e-174	YeiG protein (Escherichia coli) [S09.A39]	OTHER	1	0	0	0	0	0	N/A
XGA89533.1	S11	MER0000455	0	MureinDDendopeptidase (Escherichia coli) [S11.002]	SP	0.000209	0.99913	0.000184	0.000188	0.00015	0.000145	CS pos: 25-26. Pr: 0.9779
XGA89559.1	U69	MER0195951	7.1e-09	YfaL protein (Escherichia coli) [U69.A11]	OTHER	1	0	0	0	0	0	N/A
XGA89567.1	U32	MER0003855	2.68e-66	Collagenase (Helicobacter-type) (Helicobacter pylori) [U32.002]	OTHER	1	0	0	0	0	0	N/A
XGA89626.1	C26	MER0065588	1.54e-130	Imidazole glycerol phosphate synthase subunit HisH (Escherichia coli) [C26.965]	OTHER	1	0	0	0	0	0	N/A
XGA89636.1	S11	MER0000451	0	Penicillin-binding protein 6b-type peptidase (Escherichia coli) [S11.009]	SP	0.000509	0.998163	0.000376	0.000414	0.000315	0.000244	CS pos: 20-21. Pr: 0.9634
XGA89660.1	C82	MER0107804	1.03e-84	ECBD_1659 protein (Escherichia coli) [C82.A02]	SP	0.000233	0.999051	0.000201	0.000202	0.000164	0.000155	CS pos: 22-23. Pr: 0.9747
XGA89685.1	M90	MER0217243	2.69e-164	MtfA peptidase (Escherichia coli) [M90.001]	OTHER	1	0	0	0	0	0	N/A
XGA89747.1	C56	MER0002455	1.79e-07	PfpI peptidase (Pyrococcus furiosus) [C56.001]	OTHER	1	0	0	0	0	0	N/A
XGA89771.1	M79	MER0056022	5.95e-11	At1g14270 (Arabidopsis thaliana) [M79.A02]	OTHER	0.999981	0	0	0	0	0	N/A
XGA89772.1	N06	MER0181656	0	FlhB protein (Escherichia coli) [N06.A01]	OTHER	0.999976	0	0	0	0	0	N/A
XGA89794.1	M23	MER0003380	2.32e-167	YebA peptidase (Escherichia coli) [M23.011]	OTHER	1	1e-06	0	0	0	0	N/A
XGA89805.1	S09	MER0000410	1.02e-178	Oligopeptidase B (Escherichia coli) [S09.010]	OTHER	1	0	0	0	0	0	N/A
XGA89820.1	S41	MER0001295	7.4e-123	Cterminal processing peptidase1 (Escherichia coli) [S41.001]	SP	0.010611	0.985292	0.002753	0.000613	0.000369	0.000369	CS pos: 22-23. Pr: 0.9732
XGA89821.1	M48	MER0002637	4.56e-147	HtpX peptidase (Escherichia coli) [M48.002]	OTHER	1	0	0	0	0	0	N/A
XGA89858.1	S66	MER0016172	1.39e-160	Murein tetrapeptidase LD-carboxypeptidase (Escherichia-type) (Escherichia coli) [S66.002]	OTHER	0.999997	0	0	0	0	0	N/A
XGA89926.1	S33	MER0026339	1.13e-12	Chloroperoxidase 1 (Streptomyces lividans-type) [S33.992]	SP	0.000236	0.999089	0.000203	0.000197	0.000161	0.000156	CS pos: 22-23. Pr: 0.9792
XGA89958.1	S33	MER0036051	2.58e-07	At1g73480 (Arabidopsis thaliana) [S33.A12]	OTHER	0.999887	0.000145	0	0	0	0	N/A
XGA89974.1	C7	MER0016185	2.8e-174	Microcin C7 immunity protein (Escherichia coli) [S66.003]	OTHER	1	0	0	0	0	0	N/A
XGA89986.1	S09	MER0061102	1.25e-140	YieL protein (Escherichia coli) [S09.A41]	SP	0.000195	0.999142	0.000165	0.000192	0.000149	0.000145	CS pos: 25-26. Pr: 0.9764
XGA90036.1	I51	MER0028934	7.36e-06	SsCEI (Sulfolobus solfataricus) [I51.003]	SP	0.000201	0.999097	0.000169	0.000191	0.000159	0.000165	CS pos: 21-22. Pr: 0.9787
XGA90073.1	C26	MER0043392	2.83e-116	TrpD protein (anthranilate synthase component II) (Escherichia coli) [C26.960]	OTHER	1	0	0	0	0	0	N/A
XGA90080.1	S49	MER0001300	1.58e-112	SohB peptidase (Escherichia coli) [S49.002]	OTHER	1	0	0	0	0	0	N/A
XGA90115.1	M14	MER0030306	1.16e-94	Murein peptide amidase MpaA (Escherichia coli) [M14.034]	OTHER	1	0	0	0	0	0	N/A
XGA90147.1	A264	MER0031562	1.96e-26	MernameAA264 putative peptidase (LP_1002 protein) (Lactobacillus plantarum) [S09.024]	OTHER	0.999988	0	0	0	0	0	N/A
XGA90166.1	S09	MER0030934	5.99e-56	Paranitrobenzyl esterase (Bacillus subtilis) [S09.948]	OTHER	0.999995	0	0	0	0	0	N/A
XGA90176.1	M20	MER0001421	7.63e-84	Peptidase T (Escherichia coli) [M20.003]	OTHER	1	0	0	0	0	0	N/A
XGA90183.1	U32	MER0013876	0	Collagenase (Salmonella-type) (Salmonella enteritidis) [U32.003]	OTHER	1	0	0	0	0	0	N/A
XGA90205.1	S33	MER0004146	4.88e-09	MhpC protein (Escherichia coli) [S33.995]	OTHER	1	0	0	0	0	0	N/A
XGA90225.1	M20	MER0002655	9e-121	YxeP putative peptidase (Bacillus subtilis) [M20.015]	OTHER	1	0	0	0	0	0	N/A
XGA90238.1	A264	MER0031562	7.03e-28	MernameAA264 putative peptidase (LP_1002 protein) (Lactobacillus plantarum) [S09.024]	SP	0.000193	0.999181	0.000172	0.000176	0.000145	0.000145	CS pos: 21-22. Pr: 0.9773
XGA90280.1	S33	MER0026339	3.14e-85	Chloroperoxidase 1 (Streptomyces lividans-type) [S33.992]	OTHER	1	0	0	0	0	0	N/A
XGA90324.1	S11	MER0223899	1.3e-19	PenP protein (Bacillus subtilis) [S11.A01]	SP	0.000218	0.999108	0.000189	0.000194	0.000159	0.000157	CS pos: 21-22. Pr: 0.9785
XGA90383.1	M03	MER0001158	0	Peptidyldipeptidase Dcp (Escherichia coli) [M03.005]	OTHER	0.999998	0	0	0	0	0	N/A
XGA90409.1	M32	MER0069021	0	TcMCP1 carboxypeptidase (Trypanosoma cruzi) [M32.003]	OTHER	0.999996	0	0	0	0	0	N/A
XGA90411.1	S01	MER0005249	3.8e-130	B1598 peptidase (Escherichia coli) [S01.260]	SP	0.000193	0.999175	0.000161	0.000182	0.000148	0.000141	CS pos: 21-22. Pr: 0.9772
XGA90424.1	S24	MER0000576	3.48e-53	UmuD protein (Escherichia coli) [S24.003]	OTHER	1	0	0	0	0	0	N/A
XGA90486.1	C40	MER0004054	6e-82	YdhO protein (Escherichia coli) [C40.013]	SP	0.000239	0.999027	0.000201	0.000208	0.000174	0.000159	CS pos: 27-28. Pr: 0.9685
XGA90496.1	U69	MER0195951	5.72e-09	YfaL protein (Escherichi coli) (Escherichia coli) [U69.A11]	SP	0.340291	0.65889	0.00032	0.000191	0.000169	0.000136	CS pos: 55-56. Pr: 0.6379
XGA90500.1	C82	MER0107808	2.72e-76	YnhG protein (Escherichia coli) [C82.A03]	SP	0.000326	0.998752	0.000261	0.000261	0.000217	0.000187	CS pos: 23-24. Pr: 0.9759
XGA90508.1	S33	MER0036065	7.4e-10	At5g19850 type peptidase (Arabidopsis thaliana) [S33.A03]	OTHER	0.999999	0	0	0	0	0	N/A
XGA90524.1	C40	MER0002443	5.03e-76	NlpC protein (Escherichia coli) [C40.A01]	LIPO	0	0	1	0	0	0	CS pos: 15-16. Pr: 0.9966
XGA90568.1	S49	MER0001299	0	Signal peptide peptidase A (Pseudomonas aeruginosa) (Escherichia coli) [S49.001]	OTHER	1	2e-06	0	0	0	0	N/A
XGA90589.1	C26	MER0065554	7.05e-23	CTP synthetase (Escherichia coli) [C26.964]	OTHER	0.999994	0	0	0	0	0	N/A
XGA90627.1	M20	MER0001421	0	Peptidase T (Escherichia coli) [M20.003]	OTHER	1	0	0	0	0	0	N/A
XGA90642.1	C82	MER0107820	1.05e-88	YcfS protein (Escherichia coli) [C82.A05]	SP	0.000261	0.9989	0.000258	0.000227	0.000189	0.000183	CS pos: 26-27. Pr: 0.9756
XGA90670.1	S09	MER0048191	1.17e-12	At5g25770 (Arabidopsis thaliana) [S09.A06]	SP	0.000196	0.999137	0.000179	0.000188	0.000153	0.000156	CS pos: 21-22. Pr: 0.9733
XGA90696.1	M38	MER0061068	0	PyrC protein (Escherichia coli) [M38.A02]	OTHER	1	0	0	0	0	0	N/A
XGA90701.1	S85	MER0492485	3.13e-99	Small protease (Pseudomonas aeruginosa) [S85.001]	SP	0.000261	0.998901	0.000236	0.000233	0.000193	0.000191	CS pos: 22-23. Pr: 0.9758
XGA90733.1	S33	MER0036115	1.03e-12	Serhl (Brachydanio rerio) [S33.B18]	OTHER	1	0	0	0	0	0	N/A
XGA90750.1	C26	MER0042974	6.17e-06	At1g63660 (Arabidopsis thaliana) [C26.A07]	OTHER	0.999999	0	0	0	0	0	N/A
XGA90792.1	A26	MER0001779	0	Plasminogen activator Pla (Yersinia pestis) [A26.003]	SP	0.000166	0.999242	0.000146	0.000161	0.000131	0.000132	CS pos: 20-21. Pr: 0.9784
XGA90858.1	S16	MER0003018	2.7e-141	YcbZ (Escherichia coli) [S16.A10]	OTHER	1	0	0	0	0	0	N/A
XGA90874.1	M01	MER0001001	1.31e-152	Alanyl aminopeptidase (bacterialtype) (Escherichia coli) [M01.005]	OTHER	1	0	0	0	0	0	N/A
XGA90967.1	S11	MER0000450	0	Penicillin-binding protein 6 (Escherichia coli) [S11.003]	SP	0.000365	0.998598	0.000276	0.000327	0.000248	0.000203	CS pos: 27-28. Pr: 0.9716
XGA90990.1	T02	MER0003338	2.14e-83	Isoaspartyl dipeptidase (threonine-type) (Escherichia coli) [T02.002]	OTHER	1	0	0	0	0	0	N/A
XGA91001.1	C82	MER0107825	1.1e-89	YbiS protein (Escherichia coli) [C82.A04]	SP	0.000199	0.999117	0.000182	0.000186	0.000148	0.000157	CS pos: 24-25. Pr: 0.9783
XGA91030.1	S09	MER0033237	4.18e-24	Arylacetamide deacetylase (Homo sapiens) [S09.991]	OTHER	1	0	0	0	0	0	N/A
XGA91059.1	I51	MER0028934	6.48e-09	SsCEI (Sulfolobus solfataricus) [I51.003]	OTHER	1	0	0	0	0	0	N/A
XGA91069.1	M50	MER0004466	2.91e-10	MjS2Ptype peptidase (Methanocaldococcus jannaschii) [M50.006]	OTHER	1	0	0	0	0	0	N/A
XGA91115.1	S33	MER0031610	1.92e-41	WilliamsBeuren syndrome critical region protein 21 epoxide hydrolase (Homo sapiens) [S33.976]	OTHER	1	0	0	0	0	0	N/A
XGA91125.1	M38	MER0033184	2.07e-47	Hypothetical protein like 5730457F11RIK (Homo sapiens) [M38.979]	OTHER	1	0	0	0	0	0	N/A
XGA91128.1	C44	MER0034539	1.6e-146	AsnB protein (Escherichia coli) [C44.976]	OTHER	1	0	0	0	0	0	N/A
XGA91150.1	S11	MER0000450	0	Penicillin-binding protein 6 (Escherichia coli) [S11.003]	SP	0.000188	0.999223	0.000158	0.000171	0.000139	0.000139	CS pos: 29-30. Pr: 0.9783
XGA91256.1	M04	MER0091601	5.63e-165	Zpx peptidase (Cronobacter sakazakii) [M04.023]	OTHER	1	0	0	0	0	0	N/A
XGA91315.1	S14	MER0214939	3.13e-08	MES14 protein (Arabidopsis thaliana) [S33.A69]	SP	0.092758	0.906202	0.000305	0.000292	0.000235	0.000219	CS pos: 11-12. Pr: 0.8396
XGA91322.1	S24	MER0037220	1.38e-82	Repressor protein phage e14 (Escherichia coli) [S24.A20]	OTHER	1	0	0	0	0	0	N/A
XGA91388.1	M103	MER0016301	0	TldD peptidase (Escherichia coli) [M103.001]	OTHER	1	0	0	0	0	0	N/A
XGA91407.1	M23	MER0015415	1.72e-27	DipM protein (Caulobacter crescentus) [M23.951]	LIPO	1e-06	4e-06	0.999994	0	0	0	CS pos: 8-9. Pr: 0.9834
XGA91450.1	S24	MER0000576	7.93e-41	UmuD protein (Escherichia coli) [S24.003]	OTHER	1	0	0	0	0	0	N/A
XGA91566.1	S09	MER0031565	6.93e-19	At3g47560 (Arabidopsis thaliana) [S09.A31]	OTHER	1	0	0	0	0	0	N/A
XGA91570.1	I51	MER0028934	4.67e-09	SsCEI (Sulfolobus solfataricus) [I51.003]	SP	0.000378	0.998687	0.00029	0.000262	0.000195	0.000205	CS pos: 23-24. Pr: 0.9747
Notes: MEROPS family names beginning with 'I' represent protease inhibitors as classified by the MEROPS database. E-values are expressed in scientific e-notation, and 'N/A' indicates 'Not Applicable' for proteins predicted as 'OTHER' (which lack a signal peptide cleavage site) by SignalP 6.0.
